# Supplementary material for: Leucocyte-Rich Platelet-Rich Plasma Enhances Fibroblast and Extracellular Matrix Activity: Implications in Wound Healing
Source: Int J Mol Sci. 2020 Sep 6;21(18):6519. doi: 10.3390/ijms21186519 (PMC7556022; doi:10.3390/ijms21186519)
Supplement: Supplementary file 1 [file ijms-21-06519-s001.zip]

Archive with 11 entries (8 files):
- Supplementary Materials /
- Supplementary Materials /Table S3.docx
- __MACOSX/
- __MACOSX/Supplementary Materials /
- __MACOSX/Supplementary Materials /._Table S3.docx
- Supplementary Materials /Table S2.docx
- __MACOSX/Supplementary Materials /._Table S2.docx
- Supplementary Materials /Table S1.docx
- __MACOSX/Supplementary Materials /._Table S1.docx
- Supplementary Materials /Figure S1.docx
- __MACOSX/Supplementary Materials /._Figure S1.docx
